# Supplementary material for: RSPO2 and RANKL signal through LGR4 to regulate osteoclastic premetastatic niche formation and bone metastasis
Source: J Clin Invest. 2022 Jan 18;132(2):e144579. doi: 10.1172/JCI144579 (PMC8759794; doi:10.1172/JCI144579)
Supplement: Supplemental data set 1 [file jci-132-144579-s083.xlsx]

## Sheet: 2090 Secreted Proteins
SERPINE1
MGC34647
OLFM4
FBS1
SPOCK2
SERPINB9
SERPINB6
VWA1
TGFB1
FKRP
CTSL2
TFIP11
C1QTNF6
IGFBP4
FSTL3
SERPINB8
LIPG
SERPINB5
WNT5A
CBLN2
IL18
APOA1
MCAM
SERPINE2
GPC1
HFE2
IL1F5
IL1RN
GPHA2
IL18BP
LRRC54
SERPINH1
SMOC1
FBLN5
SERPINA10
SERPINA1
SERPINA4
SERPINA5
SERPINA3
PENK
ADAMTSL2
EGFL7
PTGDS
ADAMTS13
TNLG2B
SERPINC1
CHI3L1
FMOD
PGCP
THBS1
PLA2G2A
HAPLN1
CSPG2
IAPP
MGP
GDF11
KITLG
VEGF
IL8
CXCL2
POSTN
GRP
TTR
GPC6
RNPEP
CCL16
CSH1
SERPINB11
IFNA13
ALB
GPC5
GH2
WNT1
SLIT2
CGA
MMP28
ADAMTSL5
PLA2G2D
CCL14
NPPA
ADA2
F8
VNN3
ADAM10
UTS2
Em:AF238378.7
CCL28
CCL3
IGF2R
ODAM
PXDNL
C6orf174
TNR
PRSS38
SSC5D
HLA-DMA
CLPSL1
SSPOP
VWA8
APOC3
LAMB4
WNT16
LEP
SOSTDC1
NPY
PRSS37
PCOLCE
POTEF
CLEC18A
CNOT1
TGFB3
SLIT1
PINLYP
VWA3A
KRT87P
PRRG3
BTBD17
FAM24A
MGAT4D
IGLON5
STRCP1
OTOL1
NPIPB15
ADAMTSL1
PRSS29P
CSH2
IGIP
TRIM75P
CGB1
ANXA2P2
COL6A6
C15orf61
DHRS7C
GREM1
INS
PRL
AGT
ELN
LHB
WNT7B
A2ML1
BMP7
ADIPOQ
GHB3
CLCA1
FBN3
PRSS47
HMSD
SERPINE3
DEFB108A
DEFB108C
OOSP1
COL6A5
IFNG
APOA5
GH1
FBLN1
WNT4
ISM1
ALPL
CPN1
MBL2
AMELX
IGF2
HIST1H2BC
C1QTNF9B
RLN3
DEFB105B
VWC2L
KLK8
PATE3
TIMP2
ADAM2
IFNB1
TNF
IL1B
IL6
SERPING1
WNT10B
PAPLN
MUC16
DMBT1
DSPP
EPO
SERPINB13
LOC728835
ECRG4
IGLL5
IGFBP1
AAT
CD40LG
TGFBI
BMP2
F5
ECM1
C22orf46
CXCL8
IL36G
VIT
PRRG1
SERPINI2
SERPINB7
IFNAR2
SEMA4D
ACHE
FGF1
HGF
SERPINI1
HHLA1
MASP1
SERPINF2
CRP
LRRC17
IL36RN
WNT2
ADM5
AHSG
IGFBP2
C11orf94
SERPINB4
CCL5
IL7
LOX
BCHE
SPOCK1
SPARC
COL18A1
COL1A1
IL4
CFI
HGFAC
SPON2
F11
PROM1
GC
CD14
FBN2
WNT8A
CXCL6
FGF10
SPINK1
PCSK1
EGFLAM
APOE
COL6A3
FGF2
SHH
VTN
WNT9A
STMP1
HCG22
NPPC
TG
PLAT
CPQ
LPL
SPOCK3
WNT9B
SERPINB2
THBS4
PROC
PNOC
ACAN
HEL111
TGFBR3
ADAMTS20
RAMP1
CHI3L2
SOGA3
CSF1
SMPD1
ADM
TSKU
ARTN
SCGB1A1
PPT1
VCAM1
C4B
WNT5B
OLFM1
TDGF1
TNFRSF1A
TNC
C8B
FBN1
IRAK4
DCN
PLA2G1B
HJV
ADAM9
EMID1
FETUB
SERPINA6
LGALS3
COCH
COMP
CCL8
SMOC2
GPC3
VIP
SOGA1
B2M
BMP4
VWF
IL34
IL27
ADAMTS17
PLA2G10
IL4R
MSLN
SERPINB10
WNT10A
LTBP1
WNT11
CGB2
OTOG
PCSK5
SERPINF1
CXCL16
C1QBP
CCER2
CSHL1
AFP
PLA2G2C
CAMP
FBRS
VEGFA
C1QTNF7
MTCL1
APOH
LCAT
TNFSF13
GRN
CEP295NL
SEZ6
IFNL4
IFNA1
PRRG2
IGFL4
ANGPTL4
C3
SOD3
C6orf15
ERVH48-1
BMP5
CCL24
MASP2
LGALS8
CORT
AGRP
LEFTY2
CLIC1
TNFRSF11B
MATN2
QSOX1
AGRN
LAD1
KRIT1
CHL1
SDCBP
RNASET2
CCL21
MFNG
PODXL
FCN1
CCN1
CCL22
NTN3
CES2
WNT7A
ISLR
NRG2
NCAN
CXCL11
CHEK1
NRP1
TNFSF11
APOL1
MSTN
EREG
LECT2
SPTBN2
SEMA3E
MCF2L
ADAMTS3
ANGPT2
NPFF
ADAMDEC1
LAMA5
MATN3
VGF
DEFB4A
DEFB4B
CHAD
CCL25
RS1
FLRT2
KLK10
SPINT1
FGF16
DHH
TNFSF12
GNRH2
TNFSF14
PI15
ACTN4
KRT86
HYAL3
ANGPTL7
CALU
EDIL3
CD5L
TLL1
VEGFD
CXCL13
FGF17
SIPA1L3
ZFC3H1
KIAA0556
GDF9
PTPRG
PSPN
SPINK4
CST8
SRPX2
H2BC12
ZG16
MMP20
CTSV
KERA
FKTN
SLIT3
MEGF6
ADAMTS4
NPIPB7
CILP
ENTPD6
SH3BGRL
TECTA
CRLF1
GPC4
CA11
SCGB2A1
PGLYRP1
CLEC3A
LEFTY1
CREG1
FCN3
SCRG1
GPX5
CRTAP
CBR3
CNMD
ATRN
MMP23B
LYZL6
C1QL1
KRT33A
KRT34
SCGN
STC2
CCN5
FGF18
CST7
ECM2
DKK1
ENDOD1
SEMA3D
PRSS23
TNFSF15
NXPH2
NXPH3
NXPH4
RTN3
LYPD3
CCN4
CCN6
BMP10
TNFRSF6B
APOM
ADAMTS2
MATN4
NTN1
XB
LY86
CXCL14
FGF19
IL33
CER1
ANGPTL1
OLFM2
ITGBL1
EFEMP2
SCGB1D1
SCGB1D2
LGI1
BMP15
AGR2
NAPSA
SOD1
CP
F13A1
EGFR
LALBA
F2
HP
HPR
F9
F10
CFD
PLG
F12
PLAU
CFB
REN
ADA
CA2
A2M
C5
TIMP1
CST3
CST4
CST1
CSTA
KNG1
PDGFB
EGF
TGFA
NGF
GNRH1
OXT
AVP
POMC
PDYN
TSHB
FSHB
CGB3
CGB5
CGB7
CGB8
CALCA
PTH
GCG
GHRH
PPY
GAST
LTA
IFNA2
IFNA10
IFNA7
IFNA21
IFNA5
IFNA14
IFNA17
IL1A
JCHAIN
PIGR
IGKC
IGHG1
IGHG2
IGHG3
IGHG4
IGHM
IGHA1
IGHA2
COL2A1
COL3A1
COL4A1
APOA2
APOC1
APOC2
FGA
FGB
FGG
APCS
C1QA
C1QB
C1QC
C9
LRG1
FN1
RBP4
AMBP
ORM1
PPBP
PF4
CXCL10
TFRC
TF
LTF
HPX
STATH
PRH1
PRH2
PRB2
SMR3B
BGLAP
ANG
KLKB1
MMP1
AMH
SLPI
C4BPA
ALDOA
CSTB
ANXA1
PDGFA
RLN2
APOB
CLPS
CSF2
TFF1
HRG
A1BG
KRT1
S100B
SHBG
SEMG1
PRB1
AMY1A
AMY1B
AMY1C
AMY2A
HSPB1
RLN1
IFNW1
IFNA6
IFNA4
IFNA16
IGF1
CHGB
APP
ARG1
APOD
S100A8
INHA
IL5
F13B
MPO
EDN1
ICAM1
SCG5
FABP3
REG1A
CLEC3B
SERPINA7
SERPIND1
CSN2
COL5A2
CCK
C2
S100A9
APOA4
ENO1
GPI
CRH
H2BC11
LIPF
TPO
THBD
PROS1
KLK3
CTSD
ANXA2
C8A
C8G
PRSS1
PRSS2
CSN3
PSAP
CTSL
CTSB
UMOD
LAMB1
SFTPB
RNASE1
MSMB
COL1A2
CELA2A
CELA2B
MMP2
MMP3
CTSG
INHBA
COL4A2
CFH
FGF4
IL3
F7
IL6R
NMB
ENO2
GSTP1
CST2
MMP7
MMP10
CXCL1
LGALS1
HMGB1
PAEP
INHBB
CNP
HMOX1
CTSH
GIP
SCT
TACSTD2
ALOX5
CSF3
FREM3
C4A
C4B_2
NPS
SPINK8
SUPT20HL2
CECR9
C1QTNF9
PATE4
IGLC6
GKN3P
IGLC1
IGLC2
IGLC3
CFC1B
POTEI
POTEJ
MTRNR2L1
MTRNR2L2
MTRNR2L3
MTRNR2L4
MTRNR2L5
MTRNR2L6
MTRNR2L7
MTRNR2L8
MTRNR2L9
MTRNR2L10
PGA4
PGA3
PGA5
SAA1
SAA2
APELA
MTRNR2L12
SCGB1C2
PYY
CALCB
SRGN
PRB4
SPP1
TXN
C7
TFPI
PF4V1
KIT
RBP3
FGF6
HSPD1
CLU
GHR
LAMC1
HSPA8
LIPC
PSG1
PSG2
FGF3
CETP
SFTPC
MS4A1
FGF5
COL11A1
COL6A1
COL6A2
PTHLH
PIP
BMP3
RNASE3
ACTN1
ACE
DEFA4
MLN
CCL4
IFI30
BMP1
CCL2
SCG2
VCAN
KRT10
C6
TPT1
OSM
F3
LCP1
ENO3
COL11A2
CD59
MTHFD2
EDN3
MIF
PRF1
NID1
AKR1A1
IDE
MMP9
LIF
CPA1
CPB1
AKR1B1
ANPEP
PVR
IL9
ARSA
B4GALT1
ACP3
EZR
AREG
HTN1
HTN3
IGLL1
MUC1
SELP
SPN
PNLIP
PECAM1
DPEP1
PCSK2
CRISP2
SELE
CCL3L1
CCL3L3
CD36
NPPB
BPI
CTRB1
ENG
IGFBP3
FLT1
LBP
ADCYAP1
GGT1
ORM2
AOC1
ITIH2
ITIH1
CEL
CXCL3
FST
PI3
AMY2B
TCN1
TCN2
PGC
SPINK2
TPSB2
TAC1
PMCH
TRH
ATP4A
PZP
OGN
NTF3
EDN2
IL11
EFNA1
SERPINA2
COL9A1
C4BPB
COL5A1
ENDOU
PTN
MDK
ZP3
FGF7
BGN
IBSP
ERBB3
CD9
MATN1
BMP6
LPO
TNXB
IL10
GPX3
CCL1
ENPP1
GAL
GNLY
CPN2
PROZ
MMP8
CES1
CA6
ANOS1
CBLN1
PTPRZ1
TNFSF4
CFL1
BDNF
CMA1
IL32
LAMA2
PRTN3
MMP11
CRHBP
IGFBP6
IGFBP5
DNASE1
COL8A2
AZGP1
LAMA1
CTSS
COL5A3
CD40
PTX3
MSN
CNTF
S100A4
HMGB2
MST1
STOM
PON1
ANXA13
CBLIF
GDF1
COL8A1
CALR
CFP
AOAH
CST5
PCSK6
CCN2
COL4A5
IL12A
IL12B
SERPINB3
PRDX6
PRDX5
AXL
SERPINB1
ALDH3A1
NTS
LCN1
FGF9
SFN
S100A11
CEACAM8
STX2
IFNA8
CD70
TNFSF8
RNASE4
NTF4
BMP8B
PRSS3
BTC
IL13
RDX
SFTPD
KRT9
SAA4
TIMP3
IGFALS
KRT2
GNL1
CFHR2
RBMX
COL15A1
PLA2G5
MMP12
GDNF
IL6ST
THPO
CTRL
MDH1
IL15
NBL1
TNFSF9
FOLR3
ASIP
CXCL5
GDF5
CTSK
BTD
NAMPT
AFM
MMP13
CSN1S1
LGALS7
LGALS7B
NPTX2
XDH
XCL1
FASLG
CPA2
CXCL12
REG1B
TFPI2
NMU
CCN3
ADGRE5
SPINT3
PGF
VEGFB
VEGFC
FLT3LG
KLK7
GZMK
SELENOP
TNFSF10
GZMM
INSL3
MMP16
SMARCA4
MECP2
CCL11
HDGF
LUM
PRELP
STC1
COL4A4
COPA
CTSC
CRISP1
CRISP3
PNLIPRP1
PNLIPRP2
YARS1
ARSF
SLURP1
MFAP2
APOC4
PLTP
FGF8
MFAP1
MFAP4
UCN
INHBC
GDF10
MANF
LAMB2
CDH13
CCL23
CCL18
WNT3
WNT3A
PRSS12
EDDM3B
NRG3
H2BS1
SPINK7
INHBE
LOXL3
PROK1
ADAMTS12
NXPH1
FAM3B
DEFA1
DEFA1B
DEFA3
GPX6
BPIFB3
BPIFB4
DEFB131A
DEFB1
RNASE9
TPI1
IL2
ACTB
C1QTNF8
ZP1
KRTDAP
SST
FGF12
OSTN
LYZ
TGFB2
NPC2
LCN6
ACTA2
H2BC10
H2BC4
H2BC6
H2BC7
H2BC8
FAU
GNB2
RPL39
PPIA
YWHAZ
ACTG1
ACTG2
ACTC1
EEF1A1
ACTA1
CXADR
KRT83
KRT85
CX3CL1
ITIL
RELN
BLOC1S1
CCL20
CCL7
GPLD1
LCN2
NUCB2
DLK1
S100A12
HAMP
PRLH
DEFB103A
DEFB103B
DCD
ADAMTSL3
HTRA4
HTRA3
QRFP
TNFAIP6
MUC5AC
FBLN2
HSPG2
FAM3A
NDP
SORD
PSG9
PSG4
PSG6
IL9R
IL5RA
CTBS
DEFA5
DEFA6
COL4A3
NRG1
PLGLB1
PLGLB2
SEMG2
COL7A1
OC90
GCNT1
GUCA2A
MUC2
NUCB1
CFHR3
TNFAIP2
TFF2
CFHR1
COL10A1
PRB3
TLE2
COL14A1
ZP2
ITIH3
KDSR
REG3A
LTB
PRDX1
TNFRSF9
COL16A1
CXCL9
DPT
BSPH1
TFF3
DDR1
LGALS3BP
LOXL1
MFGE8
PDE4C
SPAG11B
FGL1
C17orf67
ABHD18
PMPCA
HYAL1
EFEMP1
ZP4
FSTL1
STX4
MERTK
FAP
AIMP1
LMAN2
IL24
PSG7
BAGE
PLA2G7
SPP2
IK
PRDX4
MMRN1
SEMA3B
PAPPA
SELENBP1
CHIT1
NOG
IL15RA
SEMA3F
DMP1
MFAP5
BTN1A1
IGF-I
PPP1R1A
LAMB3
LAMC2
APOF
ENPP2
BMPR2
CDK13
IL16
COL4A6
COL9A3
COL9A2
NID2
DAG1
DGCR6
DPYSL3
EBI3
ELOA
FGL2
GAS6
EDDM3A
WFDC2
FGFBP1
SPARCL1
HABP2
KRT33B
KRT81
SEMA3A
IHH
ITIH4
IL13RA2
INSL4
KIAA0100
LTBP2
ICAM4
METRNL
K222
COL19A1
DEFB127
PON3
PLGLA
PDGFRL
PSG5
PTPRR
KRT31
ANGPT1
FCN2
CDSN
TPSAB1
KISS1
CST6
CLUL1
ENOX2
IGFBP7
INA
LAMA4
PRR4
DDB1
IL17A
PSG3
CARTPT
LPAL2
CTF1
PTGIS
PRSS8
GUCA2B
CCL15
MIA
TST
QPCT
H2BC21
LAMA3
MEP1A
MEP1B
IMPG1
ODAPH
PNLIPRP3
COL24A1
LY6K
MSMP
SPINK13
IZUMO4
MICA
ADAMTS8
RSPO4
PRSS53
C5orf64
RSPO1
TCTN1
RALGAPA2
VWC2
MST1L
COL28A1
PRTG
CEACAM16
DEFB136
DEFB135
DEFB133
DEFB130A
DEFB130B
DEFB117
DEFB116
DEFB115
DEFB114
DEFB113
DEFB112
DEFB110
DEFB109B
P3H1
GFOD2
SERPINB12
OTOGL
MMEL1
CDNF
TWEAK
SCGB2B2
ERFE
SVEP1
DEFB134
TMEM155
FNDC1
PKDCC
PACAP
GLE1
PLA1A
FBLN7
BOLA3
WNT6
GDF8
TNFSF6
hRANKL
ACTBL2
C4orf48
KLK13
UMODL1
SPINK9
ARSJ
ARSI
RNASE13
RNASE12
RNASE10
VWA2
NMS
FREM1
DKFZp686E01144
DEFB121
PYY3
NHLRC3
PLAC9
METTL24
PRSS36
ELFN2
LRRK2
LY6G5C
TNF-alpha
GSN
EYS
BCAN
SFRP5
CFAP58
ZNF22-AS1
C1QTNF12
TUT4
WNT2B
C1orf134
VWA5B1
LCN1P1
ABHD17B
EEF1A1P5
FNDC7
C1QL3
LIPN
LIPK
CDCP2
RNLS
LIPM
CCL19
USPL1
CST9
CST9LP1
RESP18
CES4A
CPZ
OLFML2A
OLFML2B
MROH7
DKFZp779G2333
C12orf73
DMKN
IL31
VASN
SFRP4
CTRB2
PM20D1
ISM2
OVOS2
OVOS1
SPINK14
OLFM3
TTBK2
LAIR2
LCN12
LCN10
LCN8
GDF6
tPA
fgf
vitamin
PLANH2
DKFZp686D06190
PRR27
FSTL4
DKFZp686O07189
CCDC70
CES5A
CHADL
PSAPL1
AADACL2
C3orf33
LEG1
NOTUM
SPAG11A
PRSS54
PODNL1
DHRS4L2
IFNA
POTEE
KLHL17
SPINT4
TEPP
CBLN3
SFTA2
REG3G
IGFL1
EPGN
CLPSL2
NXPE4
FAM180A
GPR15L
GLIPR1L1
SPINK6
DHRS11
SBSN
LYZL1
IGFL2
ENHO
C5orf46
GLB1L
LCN15
CES3
HHIPL2
ARSK
PRSS57
OLFML1
DHRS13
VSTM1
AMTN
ALKAL2
C17orf99
C16orf89
FAM131A
IGFL3
CXCL17
PI16
CLEC18B
ANGPTL8
CRELD2
CCBE1
PAMR1
NPNT
LRIG3
TREML4
C2orf66
SERPINA13P
CLEC19A
ALKAL1
ABHD15
ITIH6
RSPO2
ADAMTSL4
PATE2
MCP1
MUC6
CHRDL2
IGSF10
ZPBP2
SCGB1D4
RPTN
LIPI
CD109
GLDN
THSD4
C3P1
ACP7
C9orf47
FLJ45422
UBN2
FRMD7
KCP
F8c
SEMA3C
UTS2B
BRINP3
SSH2
CCDC80
FCRLA
NDUFAF7
VASH1
OTOP1
OTOA
PRSS48
OVCH1
OVCH2
SSBP3-AS1
MAMDC2
NOTCH2NLA
LINC00305
MST161
ADM2
GDF7
C6orf120
LYZL2
PRSS42P
TAFA3
TAFA1
HSD11B1L
VMO1
C1QL2
PODN
HSD17B13
MUC19
BMP8A
PLEKHH3
DEFB132
DEFB128
ABI3BP
MCP-3
LYG2
PRNT
C5orf38
SMIM29
LUZP2
ADCK1
SERPINA11
BIVM
TAC4
HAPLN4
ITIH5
FJX1
SERPINA9
PKHD1L1
IFNE
OOSP2
GKN2
ANGPTL5
BAGE5
BAGE4
BAGE3
BAGE2
LYPD6
THNSL2
BPIFA4P
RAB11FIP4
GPHB5
C1QL4
IFNL1
TMC8
WFDC8
WFDC3
WFDC10B
WFDC13
CREG2
PLXDC1
CILP2
AEBP1
EGFL6
MT-RNR2
NAV2
CPO
SBSPON
SERPINA12
GLB1L2
SFTPA2
SFTPA1
SULF2
SULF1
SCUBE1
SLF2
SCUBE3
PROC1
FAM20C
LAS2
CPNE9
PRSS58
CMTM1
COL27A1
IFNL3
IFNL2
CPAMD8
DEFB107A
DEFB107B
CMTM4
CMTM8
AT3
LGI2
DEFB106A
DEFB106B
MMP21
CNPY4
LGI4
LGI3
GPC2
LYG1
KRT78
KLHL34
VWDE
TOR2A
LTBP4
EXOC3-AS1
MUC20
NXPE1
PRSS35
LILRB2
CPXM2
SFRP1
FSTL5
BPIFB2
CPA6
FAM24B
DEFB125
DEFB123
DEFB119
LILRA3
NPW
CELF2-AS1
C2orf69
BMPER
DAND5
FAM184A
GATD1
DRAXIN
GOLM1
PCYOX1L
PCSK9
HSD17B11
RBBP8NL
CLEC18C
NAXE
PPFIBP2
HMCN2
LY6G5B
MDS2
DIPK2A
ADAMTS1
ACRBP
DEFB124
DEFB108B
WFDC9
WFDC11
PRSS33
MDGA1
BPIFB6
BPIFC
FDCSP
COL22A1
DEFB105A
NPB
PRSS3P2
CCL4L1
CCL4L2
OTOS
ANGPTL6
RNASE11
IL17D
VSTM2A
FIBIN
FGFBP3
C11orf45
MUC7
CMTM2
SPATA20
NDNF
ITFG1
ENOX1
WFDC5
AGR3
SCGB1C1
DSCAML1
RNASE8
DMXL2
BPIFB1
MRGPRD
ADAMTS16
ADAMTS15
ADAMTS19
ADAMTS18
SNED1
WFIKKN2
DEFB104A
DEFB104B
NTN5
SSC4D
TSPEAR
FAM172A
CYB5D2
THEM6
ST14
UCMA
SECTM1
WDR60
C1orf54
NRG4
HPSE2
ITLN2
WFDC12
LIPH
IL1F10
LCN9
IGFBPL1
PATE1
CPA5
ADAMTS14
PP187
SMPDL3A
SMPDL3B
CFHR4
FAM3C
CCL17
PXDN
HUR
SORL1
HTRA1
KRT35
FRZB
DLG3
GGH
KAT2A
EDA
KLK6
PRG4
RNASE6
WNT8B
TSLP
LEAP2
UCN3
MYDGF
IL22RA2
NXPE3
COL26A1
PTH2
PTX4
ELSPBP1
FAM3D
CTHRC1
ZG16B
VWCE
BPIFA2
MUCL1
RSPRY1
CMTM5
CCDC126
ARSG
CMTM7
ABHD17A
SFRP2
KAZALD1
IGSF21
LRCH3
CPB2
LOXL4
HHIPL1
CNDP1
SPACA7
LYZL4
LLCFC1
ART5
PGLYRP4
PGLYRP3
TAFA4
C9orf72
FAM20A
GLT1D1
C17orf77
CMTM3
WFIKKN1
PRAP1
COL21A1
MIA2
IL17F
PGLYRP2
DEFB118
SCGB3A2
TECTB
SPACA5
SPACA5B
SCGB3A1
PCDH15
UCN2
TGS1
HMCN1
PLA2
NODAL
HAPLN3
GPX7
CPXM1
HBEGF
MUC4
AMELY
NELL2
SDF2
MMP19
POP1
S100A13
CCL13
EPYC
CGREF1
COL12A1
TIMP4
NRTN
ABCA3
OPRPN
EGFL8
SMR3A
RARRES2
MYOC
OMD
GDF15
APOL4
RETNLB
SOST
CCDC3
BPIFA3
PRSS27
WFDC6
AIFM2
ADPGK
ZNF649
ZPBP
PRADC1
RTBDN
SPX
FUCA2
CHRDL1
MENT
APOO
EDEM2
GNL3
COLEC11
CHID1
JAM3
PLA2G12B
C1QTNF5
C1QTNF1
C1QTNF4
C1QTNF3
C1QTNF2
AMN
ASPN
PAPPA2
CFHR5
COL25A1
EMILIN2
RSPO3
ADGRE3
EIF2A
ACE2
SCCA2
SCCA1
FGFBP2
DEFB126
REG4
TPSD1
PLA2G12A
PLA2G2F
ULBP2
CHIA
IMPG2
BRINP2
SEMA4C
TINAGL1
PRSS22
PDGFD
NYX
HAPLN2
FGF23
IL22
TWSG1
GFRA4
LACRT
CRISPLD2
MRPL18
SIRPD
CSTL1
SIL1
IRF2BPL
RNASE7
WFDC10A
DEFB129
IL25
ADNP
KLK15
CHRD
ADAMTS10
CRISPLD1
MUC13
R3HDML
LIME1
angiopoietin-2
CST9L
ESF1
PDZD7
EPHX3
CCDC134
C12orf49
GREM2
C7orf69
KIR3DX1
DIPK2B
MMRN2
C14orf93
SIAE
SCPEP1
NTN4
IL21
PLAC1
PROK2
WFDC1
MUC5B
SPON1
NCOA5
MOV10
LRRC4C
NPVF
HSMBPC
FGF22
CD248
RETN
TUFT1
BPIFA1
AMBN
FGF20
MMP25
ra-a47
IL23A
OBP2B
IL26
ESM1
SCUBE2
SPINK5
IL-18
MEPE
CRTAC1
GDF3
MXRA5
PDGFC
OTOR
MMP26
PYY2
ENAM
OLFML3
CYTL1
LTBP3
GKN1
SEMA3G
FGF21
DKFZp586F0824
EMILIN3
DKFZp761L191
CBLN4
SPATA6
ZNF446
CMTM6
GFOD1
OBP2A
MTMR4
IL20
ERAP1
PLA2G3
GPRC5B
IL37
IL36B
PLA2G2E
C1RL
FLRT3
FLRT1
LMCD1
CABP1
KLK14
IL17C
IFNK
ZSWIM5
COL20A1
TXNDC16
ADAMTS9
HLA-DRB1
ATXN10
GALP
XCL2
CLCF1
FGFA
OPTC
[truncated: 90 more rows]
